# Supplementary material for: Effects of Unripe Black Raspberry Extract Supplementation on Male Climacteric Syndrome and Voiding Dysfunction: A Pilot, Randomized, Double-Blind, Placebo-Controlled Trial
Source: Nutrients. 2023 Jul 26;15(15):3313. doi: 10.3390/nu15153313 (PMC10421075; doi:10.3390/nu15153313)
Supplement: Supplementary file 1 [file nutrients-15-03313-s001.zip]

Archive with 1 entries (1 files):
- nutrients-2484939-supplementary.pdf
